# Supplementary material for: Transient Response of Olaparib on Pulmonary Artery Sarcoma Harboring Multiple Homologous Recombinant Repair Gene Alterations
Source: J Pers Med. 2021 Apr 29;11(5):357. doi: 10.3390/jpm11050357 (PMC8146095; doi:10.3390/jpm11050357)
Supplement: Supplementary file 1 [file jpm-11-00357-s001.zip]

Archive with 1 entries (1 files):
- jpm-1195501-supplementary.pdf
